# Supplementary material for: Evaluation of the Effect of Photodynamic Therapy on CAM-Grown Sarcomas
Source: Bioengineering (Basel). 2023 Apr 11;10(4):464. doi: 10.3390/bioengineering10040464 (PMC10136229; doi:10.3390/bioengineering10040464)
Supplement: Supplementary file 1 [file bioengineering-10-00464-s001.zip]

Archive with 1 entries (1 files):
- bioengineering-2203653-supplementary.pdf
